# Supplementary material for: The VetMAX™ M. tuberculosis complex PCR kit detects MTBC DNA in antemortem and postmortem samples from white rhinoceros (Ceratotherium simum), African elephants (Loxodonta africana) and African buffaloes (Syncerus caffer)
Source: BMC Vet Res. 2020 Jun 29;16:220. doi: 10.1186/s12917-020-02438-9 (PMC7325085; doi:10.1186/s12917-020-02438-9)
Supplement: Supplementary file 1 — Additional file 1: Table S1. Test results for n = 48 African buffaloes (Syncerus caffer) randomly selected from two geographically distinct endemic areas and their mycobacterial culture results. Table S2. VetMAX PCR Kit test results for tissue and respiratory samples from n = 10 white rhinoceros (Ceratotherium simum) and n = 24 African elephants (Loxodonta africana) with known mycobacterial culture results. [file 12917_2020_2438_MOESM1_ESM.xlsx]

## Sheet: Supp T1 Buffaloes
Supplementary table 1 Test results for n = 48 African buffaloes (Syncerus caffer) randomly selected from two geographically distinct endemic areas and their mycobacterial culture results.
		Tissue samples
		VetMAX MTBC PCR Kit
Animal	Tissue samplesa	Results	TUBb (FAM) ave Cq-valuec	IPCd (VIC) ave Cq-value	Mycobacterial culture
1	Pooled head lymph nodes (LNs)	MTBC detected	34.5772	31.9061	M. bovis
2	Pooled thoracic LNs	MTBC detected	33.1428	31.4764	M. bovis
3	Pooled head LNs	MTBC detected	33.8392	31.6792	Negative
4	Pooled thoracic LNs	MTBC detected	36.1474	31.8217	M. bovis
5	Prescap LN lesion	MTBC detected	36.2563	32.0823	M. bovis
6	Retro LN lesion	MTBC detected	31.3563	31.3056	Negative
7	Pooled head LNs	MTBC detected	30.468	31.0887	Negative
8	Pooled thoracic LNs	MTBC detected	33.9061	32.034	M. bovis
9	Tracheo LN lesion	MTBC detected	32.2754	31.9409	Negative
10	Tracheo LN lesion	MTBC detected	33.6254	31.8499	M. bovis
11	Pooled head LNs	MTBC detected	29.9547	31.8302	M. bovis
12	Pooled thoracic LNs	MTBC detected	31.9007	31.6646	M. bovis
13	Mediastinal LN lesion	MTBC detected	32.6324	32.0161	Negative
14	Lung lesion	MTBC detected	33.4018	32.1533	M. bovis
15	Tracheo LN lesion	MTBC detected	32.4908	31.9961	M. bovis
16	Parotid LN lesion	MTBC detected	34.6277	31.8687	M. bovis
17	Pooled head LNs	MTBC detected	25.1405	31.4235	M. bovis
18	Pooled thoracic LNs	MTBC detected	26.2393	31.5664	Negative
19	Pooled head LNs	MTBC detected	31.6356	31.664	M. bovis
20	Pooled thoracic LNs	MTBC detected	31.054	31.7511	M. bovis
21	Pooled thoracic LNs	MTBC detected	34.928	31.8054	Negative
22	Pooled thoracic LNs	MTBC detected	34.2958	32.0809	Negative
23	Prescap LN lesion	MTBC detected	32.2598	31.7076	M. bovis
24	Pooled thoracic LNs	MTBC detected	31.5227	31.5531	Negative
25	Retro LN lesion	MTBC detected	35.0967	32.1449	M. bovis
26	Pooled thoracic LNs	MTBC detected	34.6125	32.1874	M. bovis
27	Pooled head LNs	MTBC detected	31.9691	31.7027	Negative
28	Pooled thoracic LNs	MTBC detected	35.5785	32.1898	M. bovis
29	Pooled head LNs	MTBC detected	33.1102	31.991	M. bovis
30	Pooled thoracic LNs	MTBC detected	28.5808	31.2806	Negative
31	Pooled head LNs	MTBC detected	29.3965	31.4858	M. bovis
32	Pooled thoracic LNs	MTBC detected	34.1266	31.7996	Negative
33	Mediastinal LN lesion	MTBC detected	25.0315	31.0794	M. bovis
34	Pooled head LNs	MTBC detected	33.4557	31.6606	M. bovis
1	Pooled thoracic LNs	Negative	0	31.87	Negative
2	Pooled thoracic LNs	Negative	0	31.18	Negative
3	Pooled head LNs	Negative	0	30.6	Negative
4	Pooled head LNs	Negative	0	32.1	Negative
5	Tonsil LN lesion	MTBC detected	34.4168	35.02	M. bovis
6	Pooled thoracic LNs	Negative	0	31.17	Negative
7	Pooled thoracic LNs	Negative	0	31.24	Negative
8	Pooled thoracic LNs	MTBC detected	35	33.9	M. bovis
9	Pooled thoracic LNs	Negative	0	30.32	Negative
10	Pooled thoracic LNs	Negative	0	32.67	Negative
11	Pooled thoracic LNs	Negative	0	30.19	Negative
12	Pooled thoracic LNs	Negative	0	31.77	Negative
13	Pooled thoracic LNs	MTBC detected	34.92	32.7	M. bovis
14	Pooled thoracic LNs	MTBC detected	28.68	32.13	M. bovis
aTissue samples were collected from the head-, lung- and peripheral lympnodes from 48 African buffaloes and all samples from each animal were pooled for downstream DNA extractions and mycobacterial culture.
bTUB: The term TUB isused to designate the IS6110 target sequence indicative of M. tuberculosis Complex (MTBC) organisms.
cCq: quantitation cycle
dIPC: Internal positive control; FAM: 6-carboxyfluorescein; VIC: 2′-chloro-7′phenyl-1,4-dichloro-6-carboxy-fluorescein

## Sheet: Supp T2
Supplementary table 2 VetMAX PCR Kit test results for tissue and respiratory samples from n=10 white rhinoceros (Ceratotherium simum) and n=24 African elephants (Loxodonta africana) with known mycobacterial culture results.
Animal #	Species	Sample type	VetMax PCR result	TUB (FAM) ave Cq	IPC (VIC) ave Cq	Mycobacterial culture
1	Rhinoceros	Tracheobrochial lymph node (LN) lesion	MTBC detected	30.3	31.57	M. bovis
1	Rhinoceros	Peripheral LN	Negative	no amplification	32.79	M. bovis
1	Rhinoceros	Prescapular LN lesion	MTBC detected	35.78	31.95	Negative
1	Rhinoceros	Head LNs	MTBC detected	30.14	31.71	M. bovis
1	Rhinoceros	Lung lesion	MTBC detected	30.42	31.51	M. bovis
1	Rhinoceros	Retropahrengal LN	MTBC detected	31.44	32.71	M. bovis
2	Rhinoceros	Abdominal LNs	MTBC detected	36.35	30.49	Negative
2	Rhinoceros	Lung lesion	MTBC detected	32.51	30.53	M. bovis
2	Rhinoceros	Peripheral LN	MTBC detected	35.08	32.42	M. bovis
2	Rhinoceros	Thoracic LN	MTBC detected	36.64	30.42	M. bovis
3	Rhinoceros	Head LN	MTBC detected	36.35	31.4	M. bovis
3	Rhinoceros	Abdominal LN	Negative	no amplification	32.5	M. bovis
3	Rhinoceros	Peripheral LN	Negative	no amplification	32.68	M. bovis
3	Rhinoceros	TracheoBronchial LN lesion	MTBC detected	36.23	32.85	M. bovis
3	Rhinoceros	Lung lesion	Negative	no amplification	32.74	M. bovis
3	Rhinoceros	Mammary gland LN lesion	Negative	no amplification	32.01	M. bovis
4	Rhinoceros	Bronchialveolar lavage fluid (BALF)	Negative	no amplification	31.84	Negative
5	Rhinoceros	BALF	Negative	no amplification	32.16	Negative
6	Rhinoceros	BALF	Negative	no amplification	31.18	Negative
6	Rhinoceros	BALF #2	Negative	no amplification	32.29	Negative
7	Rhinoceros	BALF	Negative	no amplification	32.85	Negative
8	Rhinoceros	Head LNs	MTBC detected	31.09	31.22	M. bovis
8	Rhinoceros	Thoracic LNs	MTBC detected	33.75	31.86	M. bovis
8	Rhinoceros	Peripheral LNs	Negative	no amplification	30.55	M. bovis
8	Rhinoceros	Lung tissue	Negative	no amplification	32.72	M. bovis
9	Rhinoceros	Lung tissue	MTBC detected	34.52	32.2	M. bovis
9	Rhinoceros	Head LNs	Negative	no amplification	31.17	M. bovis
9	Rhinoceros	Abdominal LN	Negative	no amplification	31.42	Negative
9	Rhinoceros	Peripheral LN	Negative	no amplification	31.81	M. bovis
9	Rhinoceros	Thoracic LN	Negative	no amplification	32.06	M. bovis
10	Rhinoceros	Head LN	Negative	no amplification	31.67	M. bovis
10	Rhinoceros	Thoracic LN	Negative	no amplification	32.6	M. bovis
10	Rhinoceros	Lung lesion	Negative	no amplification	32.7	M. bovis
10	Rhinoceros	Peripheral LN	Negative	no amplification	31.87	M. bovis
1	Elephant	Trunk wash (TW)	MTBC detected	36.23	33.83	M. tuberculosis
1	Elephant	BALF	MTBC detected	31.45	33.43	M. tuberculosis
1	Elephant	BALF #2	MTBC detected	26.85	33.09	M. tuberculosis
1	Elephant	Lung tissue	MTBC detected	20.77	32.88	M. tuberculosis
2	Elephant	Head LN	MTBC detected	31.4	31.45	Negative
2	Elephant	Abdominal LNs	MTBC detected	22.6	32.5	Negative
2	Elephant	Thoracic LNs	MTBC detected	35.68	33.05	M. bovis
2	Elephant	Peripheral LNs	MTBC detected	24.4	32.66	Negative
2	Elephant	Lung tissue	MTBC detected	37.6	32.45	Negative
3	Elephant	BALF	Negative	no amplification	31.4	Negative
3	Elephant	TW	Negative	no amplification	29.17	Negative
4	Elephant	BALF	Negative	no amplification	30.21	Negative
4	Elephant	TW	Negative	no amplification	30.41	Negative
5	Elephant	BALF	Negative	no amplification	32.5	Negative
5	Elephant	TW	Negative	no amplification	30.56	Negative
6	Elephant	BALF	Negative	no amplification	31.2	Negative
6	Elephant	TW	Negative	no amplification	31.45	Negative
7	Elephant	BALF	Negative	no amplification	32.21	Negative
7	Elephant	TW	Negative	no amplification	32.54	Negative
8	Elephant	BALF	Negative	no amplification	32.54	Negative
8	Elephant	TW	Negative	no amplification	32.85	Negative
9	Elephant	BALF	Negative	no amplification	32.25	Negative
9	Elephant	TW	Negative	no amplification	30.64	Negative
10	Elephant	BALF	Negative	no amplification	32.56	Negative
10	Elephant	TW	Negative	no amplification	31.05	Negative
11	Elephant	BALF	Negative	no amplification	31.46	Negative
11	Elephant	TW	Negative	no amplification	32.84	Negative
12	Elephant	BALF	Negative	no amplification	32.14	Negative
12	Elephant	TW	Negative	no amplification	30.14	Negative
13	Elephant	BALF	Negative	no amplification	30.2	Negative
13	Elephant	TW	Negative	no amplification	30.11	Negative
